# Supplementary material for: Genome Analysis of an Alphabaculovirus Isolated from the Larch Looper, Erannis ankeraria
Source: Viruses. 2021 Dec 24;14(1):34. doi: 10.3390/v14010034 (PMC8779214; doi:10.3390/v14010034)
Supplement: Supplementary file 1 [file viruses-14-00034-s001.zip]

Archive with 4 entries (3 files):
- viruses-1447187-supplementary/
- viruses-1447187-supplementary/Table S1.pdf
- viruses-1447187-supplementary/Table S2.xlsx
- viruses-1447187-supplementary/Table S3.pdf
